# Supplementary material for: A HD-Zip I transcription factor from physic nut, JcHDZ21, confers sensitive to salinity in transgenic Arabidopsis
Source: Front Plant Sci. 2023 Feb 15;14:1097265. doi: 10.3389/fpls.2023.1097265 (PMC9977192; doi:10.3389/fpls.2023.1097265)
Supplement: Supplementary file 1 [file Table_1.xlsx]

## Sheet: Sheet1
Table S1. Primers used in this study
Genes	Accession No. in GenBank	Forward (5`→3`)	Reverse (5`→3`)	Restriction sites
Gene cloning
JcHDZ21	JCGZ_18664	GGGGTACC TCCATAAACACACACATAAACAC	GCTCTAGA TACCATCATCACCACCTTCTT	Kpn I/ Xba I
Subcellular Localization
JcHDZ21	JCGZ_18664	TGAAAATAAAAAAAGGAACAAA	ATTCCATTGATCAGGACAGTAC
Transcriptional activity
JcHDZ21	JCGZ_18664	TCCATAAACACACACATAAACAC	TACCATCATCACCACCTTCTT
Semi-quantitative RT-PCR
JcHDZ21	JCGZ_18664	CCCAACCTCAGACGAACATAGT	GCTTTAAGAACACCGTAATCTC
AtActin2	AT3G18780	GCACCCTGTTCTTCTTACCG	AACCCTCGTAGATTGGCACA
qRT-PCR				length
AtP5CS1	AT2G39800	AGGCTTGCACTGTTGAAGTTGTAG	CTTCGTGATCCTCTGTCACAATG	104 bp
AtBADH	AT3G48170	GCTGACCTAGCTGAAGGCTTG	CACCTCGCGGCAAATATCAGC	208 bp
AtHKT1;1	AT4G10310	GGCTGCAAAGACGCGAGTT	AGACGAGGGGTAAAGAATCCA	140 bp
AtNHX1	AT5G27150	AGCCTTCAGGGAACCACAAT	CTCCAAAGACGGGTCGCATG	125 bp
JcHDZ21	JCGZ_18664	GATCTCCATCTGCCCAACCTCA	TTCTTCGTCCAAGCCATCCAAC	102 bp
AtActin2	AT3G18780	GCACCCTGTTCTTCTTACCG	AACCCTCGTAGATTGGCACA	205 bp
JcActin	JQ806331	TAATGGTCCCTCTGGATGTG	AGAAAAGAAAAGAAAAAAGCAGC	146 bp
